# Supplementary material for: Genome-wide analysis of Aux/IAA and ARF gene families in Populus trichocarpa
Source: BMC Plant Biol. 2007 Nov 6;7:59. doi: 10.1186/1471-2229-7-59 (PMC2174922; doi:10.1186/1471-2229-7-59)
Supplement: Additional File 1 — List of all ARF and Aux/IAA genes predicted in the P. trichocarpa genome. [file 1471-2229-7-59-S1.xls]

## Sheet: Sheet1
Gene Name	Gene Model	Number of ESTs	Linkage
		in Libraries	Group
PoptrIAA3.1	eugene3.00700060	4	Scaffold_70
PoptrIAA3.2	estExt_fgenesh4_pg.C_LG_XIII0196	4	XIII
PoptrIAA3.3	fgenesh4_pm.C_LG_II000215	0	II
PoptrIAA3.4	eugene3.00051252	2	V
PoptrIAA3.5	eugene3.00081508	3	VIII
PoptrIAA3.6	estExt_Genewise1_v1.C_LG_X5603	3	X
PoptrIAA7.1	eugene3.00100709	3	X
PoptrIAA7.2	estExt_Genewise1_v1.C_LG_VIII2464	3	VIII
PoptrIAA9	estExt_fgenesh4_pm.C_LG_II0495	9	II
PoptrIAA11	estExt_Genewise1_v1.C_LG_II1635	5	II
PoptrIAA12.1	estExt_fgenesh4_pm.C_LG_X0141	2	X
PoptrIAA12.2	fgenesh4_pm.C_LG_VIII000731	0	VIII
PoptrIAA15	estExt_Genewise1_v1.C_LG_I9550	4	I
PoptrIAA16.1	estExt_fgenesh4_pg.C_700052	9	Scaffold_70
PoptrIAA16.2	estExt_fgenesh4_kg.C_LG_XIII0024	2	XIII
PoptrIAA16.3	grail3.0002049301	3	V
PoptrIAA16.4	grail3.0003037201	1	II
PoptrIAA19.1	gw1.I.9599.1	0	I
PoptrIAA19.2	estExt_fgenesh4_pm.C_LG_I0462	1	I
PoptrIAA19.3	estExt_fgenesh4_pm.C_LG_III0099	2	III
PoptrIAA20.1	grail3.0050017401	4	II
PoptrIAA20.2	grail3.0061005101	1	XIV
PoptrIAA26.1	estExt_fgenesh4_pg.C_LG_III0457	4	III
PoptrIAA26.2	gw1.I.413.1	9	I
PoptrIAA27.1	eugene3.01570047	7	Scaffold_157
PoptrIAA27.2	estExt_Genewise1_v1.C_LG_III0268	7	III
PoptrIAA27.3	estExt_fgenesh4_pm.C_LG_I0544	2	I
PoptrIAA28.1	gw1.XVIII.806.1	1	XVIII
PoptrIAA28.2	fgenesh4_pg.C_LG_VI001632	0	VI
PoptrIAA29.1	eugene3.00061866	1	VI
PoptrIAA29.2	eugene3.00181144	0	XVIII
PoptrIAA29.3	fgenesh4_pg.C_LG_VI000485	0	VI
PoptrIAA33.1	eugene3.00180818	0	XVIII
PoptrIAA33.2	gw1.121.83.1	0	Scaffold_121
PoptrIAA34	gw1.X.53.1	0	X
PoptrARF1.1	estExt_fgenesh4_pg.C_1500013	3	Scaffold_150
PoptrARF1.2	estExt_fgenesh4_pm.C_860029	1	Scaffold_86
PoptrARF2.1	estExt_fgenesh4_pm.C_LG_XII0386	9	XII
PoptrARF2.2	eugene3.00150845	5	XV
PoptrARF2.3	estExt_fgenesh4_pg.C_LG_I0563	2	I
PoptrARF2.4	eugene3.00031333	4	III
PoptrARF2.5	gw1.XIV.427.1	0	XIV
PoptrARF2.6	fgenesh4_pg.C_LG_XIV000751	0	XIV
PoptrARF3.1	estExt_Genewise1_v1.C_LG_IV2935	2	IV
PoptrARF3.2	fgenesh4_pg.C_scaffold_187000006	2	Scaffold_187
PoptrARF3.3	eugene3.08470003	0	Scaffold_847
PoptrARF4	gw1.IX.4827.1	0	IX
PoptrARF5.1	estExt_fgenesh4_pg.C_LG_II0231	0	II
PoptrARF5.2	estExt_fgenesh4_pg.C_LG_V1503	6	V
PoptrARF6.1	fgenesh4_pg.C_LG_I002802	2	I
PoptrARF6.2	estExt_Genewise1_v1.C_LG_XI2869	2	XI
PoptrARF6.3	fgenesh4_pg.C_scaffold_1006000001	0	Scaffold_1006
PoptrARF6.4	eugene3.00020511	2	II
PoptrARF6.5	fgenesh4_pm.C_LG_V000490	0	V
PoptrARF7.1	fgenesh4_pm.C_LG_XVIII000014	0	XVIII
PoptrARF7.2	fgenesh4_pm.C_scaffold_28000031	0	Scaffold_28
PoptrARF7.3	estExt_fgenesh4_pg.C_1640064	3	Scaffold_164
PoptrARF7.4	estExt_fgenesh4_pg.C_LG_VI0597	0	VI
PoptrARF8.1	gw1.IV.3880.1	0	IV
PoptrARF8.2	fgenesh4_pm.C_scaffold_44000056	0	Scaffold_44
PoptrARF9.1	estExt_fgenesh4_pm.C_LG_III0477	0	III
PoptrARF9.2	fgenesh4_pg.C_LG_I000784	0	I
PoptrARF9.3	fgenesh4_pm.C_LG_II000801	1	II
PoptrARF9.4	fgenesh4_pm.C_LG_XIV000195	1	XIV
PoptrARF10.1	eugene3.00660262	0	Scaffold_66
PoptrARF10.2	gw1.IX.4734.1	0	IX
PoptrARF16.1	estExt_fgenesh4_pg.C_LG_X2014	0	X
PoptrARF16.2	eugene3.00080331	0	VIII
PoptrARF16.3	estExt_fgenesh4_pm.C_LG_XVI0323	4	XVI
PoptrARF16.4	gw1.28.631.1	0	Scaffold_28
PoptrARF16.5	gw1.28.632.1	0	Scaffold_28
PoptrARF16.6	grail3.0050008401	0	II
PoptrARF17.1	eugene3.00020832	0	II
PoptrARF17.2	gw1.V.5081.1	0	V
