# Supplementary material for: Genome-wide analysis of Aux/IAA and ARF gene families in Populus trichocarpa
Source: BMC Plant Biol. 2007 Nov 6;7:59. doi: 10.1186/1471-2229-7-59 (PMC2174922; doi:10.1186/1471-2229-7-59)
Supplement: Additional File 2 — Summary of Vista conservation- microsynteny analysis. "yes" and "no" refer to existence of at least 70% identity within a 100 bp sliding window between Poplar v.1.0, Poplar duplicates and Arabidopsis thaliana sequences. [file 1471-2229-7-59-S2.xls]

## Sheet: Sheet1
Gene	Populus homeolog	Arabidopsis
PoptrIAA3.1	Yes	No
PoptrIAA3.2	Yes	No
PoptrIAA3.3	No	No
PoptrIAA3.4	No	No
PoptrIAA3.5	Yes	Yes
PoptrIAA3.6	Yes	Yes
PoptrIAA7.1	Yes	Yes
PoptrIAA7.2	Yes	Yes
PoptrIAA9	No	Yes
PoptrIAA11	No	Yes
PoptrIAA12.1	Yes	Yes
PoptrIAA12.2	Yes	Yes
PoptrIAA15	No	Yes
PoptrIAA16.1	Yes	No
PoptrIAA16.2	Yes	Yes
PoptrIAA16.3	No	No
PoptrIAA16.4	No	No
PoptrIAA19.1	Yes	No
PoptrIAA19.2	Yes	Yes
PoptrIAA19.3	Yes	No
PoptrIAA20.1	Yes	No
PoptrIAA20.2	Yes	Yes
PoptrIAA26.1	Yes	No
PoptrIAA26.2	Yes	Yes
PoptrIAA27.1	No	Yes
PoptrIAA27.2	Yes	No
PoptrIAA27.3	Yes	No
PoptrIAA28.1	Yes	No
PoptrIAA28.2	Yes	Yes
PoptrIAA29.1	No	Yes
PoptrIAA29.2	Yes	No
PoptrIAA29.3	Yes	No
PoptrIAA33.1	No	Yes
PoptrIAA33.2	No	No
PoptrIAA34	No	Yes
PoptrARF1.1	Yes	No
PoptrARF1.2	Yes	Yes
PoptrARF2.1	Yes	No
PoptrARF2.2	Yes	Yes
PoptrARF2.3	Yes	No
PoptrARF2.4	Yes	No
PoptrARF2.5	No	No
PoptrARF2.6	No	No
PoptrARF3.1	Yes	Yes
PoptrARF3.2	Yes	No
PoptrARF3.3	No	No
PoptrARF4	No	Yes
PoptrARF5.1	No	Yes
PoptrARF5.2	No	No
PoptrARF6.1	Yes	Yes
PoptrARF6.2	Yes	No
PoptrARF6.3	No	No
PoptrARF6.4	No	No
PoptrARF6.5	No	No
PoptrARF7.1	Yes	No
PoptrARF7.2	Yes	Yes
PoptrARF7.3	Yes	No
PoptrARF7.4	Yes	No
PoptrARF8.1	Yes	No
PoptrARF8.2	Yes	Yes
PoptrARF9.1	Yes	Yes
PoptrARF9.2	Yes	Yes
PoptrARF9.3	Yes	Yes
PoptrARF9.4	Yes	Yes
PoptrARF10.1	Yes	Yes
PoptrARF10.2	Yes	No
PoptrARF16.1	No	Yes
PoptrARF16.2	No	No
PoptrARF16.3	Yes	No
PoptrARF16.4	Yes	No
PoptrARF16.5	No	No
PoptrARF16.6	No	No
PoptrARF17.1	No	Yes
PoptrARF17.2	No	No
