# Supplementary material for: Genome-wide analysis of Aux/IAA and ARF gene families in Populus trichocarpa
Source: BMC Plant Biol. 2007 Nov 6;7:59. doi: 10.1186/1471-2229-7-59 (PMC2174922; doi:10.1186/1471-2229-7-59)
Supplement: Additional File 6 — EST support for Populus Aux/IAA and ARF genes. Numbers indicate the number of ESTs represented in each tissue library. Source: the Populus EST database, PopulusDB. [file 1471-2229-7-59-S6.xls]

## Sheet: Sheet1
Gene Name	Total Clones	Cambial zone	Young leaves	Floral buds	Tension wood	Senescing leaves	Apical shoot	Dormant cambium	Active cambium	Cold stressed leaves	Roots	Bark	Shoot meristem	Male catkins	Dormant buds	Female catkins	Petioles	Wood cell death	Imbibed seeds
PoptrIAA11	5	0	1	2	1	0	0	0	0	0	0	0	0	0	0	0	0	1	0
PoptrIAA12.1	2	0	0	0	0	0	1	0	0	0	1	0	0	0	0	0	0	0	0
PoptrIAA12.2	0	0	0	0	0	0	0	0	0	0	0	0	0	0	0	0	0	0	0
PoptrIAA15	4	0	0	0	0	0	0	0	0	0	0	0	1	0	0	1	1	0	1
PoptrIAA16.1	9	3	0	0	1	0	0	0	0	0	1	0	0	0	0	0	4	0	0
PoptrIAA16.2	2	0	0	0	0	0	0	0	0	0	0	1	0	0	0	1	0	0	0
PoptrIAA16.3	3	0	2	0	0	0	1	0	0	0	0	0	0	0	0	0	0	0	0
PoptrIAA16.4	1	0	1	0	0	0	0	0	0	0	0	0	0	0	0	0	0	0	0
PoptrIAA19.1	0	0	0	0	0	0	0	0	0	0	0	0	0	0	0	0	0	0	0
PoptrIAA19.2	1	0	0	0	0	0	0	0	0	0	0	0	0	0	0	0	1	0	0
PoptrIAA19.3	2	0	0	0	0	0	1	0	0	0	0	0	0	1	0	0	0	0	0
PoptrIAA20.1	4	3	0	0	1	0	0	0	0	0	0	0	0	0	0	0	0	0	0
PoptrIAA20.2	1	1	0	0	0	0	0	0	0	0	0	0	0	0	0	0	0	0	0
PoptrIAA26.1	4	0	0	0	0	1	1	0	0	0	0	0	0	2	0	0	0	0	0
PoptrIAA26.2	9	0	1	5	0	0	0	0	0	0	0	1	2	0	0	0	0	0	0
PoptrIAA27.1	7	0	0	5	0	0	0	0	0	0	0	0	2	0	0	0	0	0	0
PoptrIAA27.2	7	0	1	0	0	0	0	1	2	0	0	0	1	0	1	0	0	1	0
PoptrIAA27.3	2	0	0	0	0	0	0	1	1	0	0	0	0	0	0	0	0	0	0
PoptrIAA28.1	1	0	1	0	0	0	0	0	0	0	0	0	0	0	0	0	0	0	0
PoptrIAA28.2	0	0	0	0	0	0	0	0	0	0	0	0	0	0	0	0	0	0	0
PoptrIAA29.1	1	0	0	0	0	0	0	0	0	0	0	0	0	0	0	0	1	0	0
PoptrIAA29.2	0	0	0	0	0	0	0	0	0	0	0	0	0	0	0	0	0	0	0
PoptrIAA29.3	0	0	0	0	0	0	0	0	0	0	0	0	0	0	0	0	0	0	0
PoptrIAA3.1	4	2	0	0	0	0	0	0	1	0	0	0	0	0	0	0	1	0	0
PoptrIAA3.2	4	2	0	0	1	0	0	0	0	0	0	1	0	0	0	0	0	0	0
PoptrIAA3.3	0	0	0	0	0	0	0	0	0	0	0	0	0	0	0	0	0	0	0
PoptrIAA3.4	2	0	0	0	0	0	0	0	0	0	0	0	0	1	0	1	0	0	0
PoptrIAA3.5	3	0	0	0	0	0	0	0	1	1	0	0	0	0	0	0	1	0	0
PoptrIAA3.6	3	0	0	0	0	1	0	0	0	0	0	0	0	0	2	0	0	0	0
PoptrIAA33.1	0	0	0	0	0	0	0	0	0	0	0	0	0	0	0	0	0	0	0
PoptrIAA33.2	0	0	0	0	0	0	0	0	0	0	0	0	0	0	0	0	0	0	0
PoptrIAA34	0	0	0	0	0	0	0	0	0	0	0	0	0	0	0	0	0	0	0
PoptrIAA7.1	3	0	2	0	0	0	0	0	0	0	0	0	0	0	0	0	1	0	0
PoptrIAA7.2	3	0	0	0	0	0	0	0	0	0	0	1	0	0	0	0	1	0	1
PoptrIAA9	9	1	0	2	2	0	0	0	0	0	1	1	1	0	0	0	0	1	0
PoptrARF1.1	3	2	0	0	0	0	0	0	1	0	0	0	0	0	0	0	0	0	0
PoptrARF1.2	1	0	0	0	0	0	0	0	0	0	0	0	1	0	0	0	0	0	0
PoptrARF10.1	0	0	0	0	0	0	0	0	0	0	0	0	0	0	0	0	0	0	0
PoptrARF10.2	0	0	0	0	0	0	0	0	0	0	0	0	0	0	0	0	0	0	0
PoptrARF16.1	0	0	0	0	0	0	0	0	0	0	0	0	0	0	0	0	0	0	0
PoptrARF16.2	0	0	0	0	0	0	0	0	0	0	0	0	0	0	0	0	0	0	0
PoptrARF16.3	4	0	0	0	0	0	1	0	0	0	1	1	0	0	1	0	0	0	0
PoptrARF16.4	0	0	0	0	0	0	0	0	0	0	0	0	0	0	0	0	0	0	0
PoptrARF16.5	0	0	0	0	0	0	0	0	0	0	0	0	0	0	0	0	0	0	0
PoptrARF16.6	0	0	0	0	0	0	0	0	0	0	0	0	0	0	0	0	0	0	0
PoptrARF17.1	0	0	0	0	0	0	0	0	0	0	0	0	0	0	0	0	0	0	0
PoptrARF17.2	0	0	0	0	0	0	0	0	0	0	0	0	0	0	0	0	0	0	0
PoptrARF2.1	9	0	1	0	0	2	0	0	0	0	1	0	1	0	3	0	0	0	1
PoptrARF2.2	5	0	0	2	0	0	1	0	0	0	0	1	0	0	0	0	0	1	0
PoptrARF2.3	2	1	0	0	0	0	0	0	1	0	0	0	0	0	0	0	0	0	0
PoptrARF2.4	4	1	0	2	0	0	1	0	0	0	0	0	0	0	0	0	0	0	0
PoptrARF2.5	0	0	0	0	0	0	0	0	0	0	0	0	0	0	0	0	0	0	0
PoptrARF2.6	0	0	0	0	0	0	0	0	0	0	0	0	0	0	0	0	0	0	0
PoptrARF3.1	2	0	0	0	0	0	0	0	0	0	0	0	0	0	1	0	0	1	0
PoptrARF3.2	2	1	0	0	0	0	0	0	0	0	0	0	0	0	1	0	0	0	0
PoptrARF3.3	0	0	0	0	0	0	0	0	0	0	0	0	0	0	0	0	0	0	0
PoptrARF4	0	0	0	0	0	0	0	0	0	0	0	0	0	0	0	0	0	0	0
PoptrARF5.1	0	0	0	0	0	0	0	0	0	0	0	0	0	0	0	0	0	0	0
PoptrARF5.2	6	0	0	6	0	0	0	0	0	0	0	0	0	0	0	0	0	0	0
PoptrARF6.1	2	1	0	0	1	0	0	0	0	0	0	0	0	0	0	0	0	0	0
PoptrARF6.2	2	0	0	1	0	0	0	0	0	0	0	1	0	0	0	0	0	0	0
PoptrARF6.3	0	0	0	0	0	0	0	0	0	0	0	0	0	0	0	0	0	0	0
PoptrARF6.4	2	0	0	0	0	0	0	0	0	0	0	0	0	0	1	0	1	0	0
PoptrARF6.5	0	0	0	0	0	0	0	0	0	0	0	0	0	0	0	0	0	0	0
PoptrARF7.1	0	0	0	0	0	0	0	0	0	0	0	0	0	0	0	0	0	0	0
PoptrARF7.2	0	0	0	0	0	0	0	0	0	0	0	0	0	0	0	0	0	0	0
PoptrARF7.3	3	0	0	0	2	1	0	0	0	0	0	0	0	0	0	0	0	0	0
PoptrARF7.4	0	0	0	0	0	0	0	0	0	0	0	0	0	0	0	0	0	0	0
PoptrARF8.1	0	0	0	0	0	0	0	0	0	0	0	0	0	0	0	0	0	0	0
PoptrARF8.2	0	0	0	0	0	0	0	0	0	0	0	0	0	0	0	0	0	0	0
PoptrARF9.1	0	0	0	0	0	0	0	0	0	0	0	0	0	0	0	0	0	0	0
PoptrARF9.2	0	0	0	0	0	0	0	0	0	0	0	0	0	0	0	0	0	0	0
PoptrARF9.3	1	0	0	0	0	0	0	0	0	0	0	0	0	1	0	0	0	0	0
PoptrARF9.4	1	0	0	0	0	0	0	0	0	0	0	0	0	1	0	0	0	0	0
