# Supplementary material for: Genome-wide analysis of Aux/IAA and ARF gene families in Populus trichocarpa
Source: BMC Plant Biol. 2007 Nov 6;7:59. doi: 10.1186/1471-2229-7-59 (PMC2174922; doi:10.1186/1471-2229-7-59)
Supplement: Additional File 7 — Fold change data from microarray expression analyses for PoptrIAA and PoptrARF genes. Data are presented as normalized expression values of target genes relative to the 95th percentile of expression values for transposable element targets (presumably unexpressed). Genes with a greater than 2-fold difference from negative controls are highlighted in bold. Sample abbreviations are defined in Additional file 17. [file 1471-2229-7-59-S7.xls]

## Sheet: Table 5
Name	Seed	G43h	ApB	AxB	YFB	YMB	F	LPI1	LPI2	LPI5	Root	Xylem	Phloem	PC
ARF1.1	1.2553	1.11197	1.63222	1.6624	1.97944	1.6059	0.723868	1.15681	0.704224	1.02372	1.76932	3.24326	2.6914	0.782822
ARF1.2	1.17389	0.958528	1.67937	1.30928	2.01686	1.33851	0.719638	1.37345	1.22482	0.69054	1.75217	3.66623	2.70155	1.0665
ARF10.1	0.983178	1.01908	1.42526	1.1296	0.842235	1.13556	0.975213	1.03253	0.962783	0.686483	1.22557	1.79382	1.08478	0.669933
ARF10.2	0.25741	0.451502	0.63858	0.391902	0.394912	0.299845	0.470857	0.426027	0.386533	0.298581	0.41154	0.463724	0.356914	0.324185
ARF16.1	0.576994	0.441722	0.753287	0.439087	0.682198	0.35823	0.596934	0.501919	0.307839	0.310245	0.421347	2.15141	1.03484	0.274778
ARF16.2	0.671242	0.892413	0.818636	0.897303	0.731637	1.09403	0.466125	0.61897	0.558405	0.708492	1.22286	2.23889	0.920722	0.478149
ARF16.3	0.74185	0.722344	1.05645	0.823958	0.974823	1.13955	0.620892	0.755617	0.647272	0.552098	1.1016	0.69432	0.801921	0.76893
ARF16.4	0.740324	0.512458	0.781561	0.584571	0.400258	0.30613	0.477422	0.498183	0.622611	0.432755	0.576618	0.733724	0.540116	0.256602
ARF16.5	0.541292	0.41459	0.600726	0.444794	0.607353	0.386298	0.462592	0.798061	0.434815	0.365231	0.548568	0.352746	0.31267	0.358309
ARF16.6	0.652428	0.577777	0.769053	0.632293	0.515671	0.778643	1.09887	0.67762	1.10245	1.243	0.728576	0.417667	0.468086	1.37333
ARF17.1	0.57075	0.671457	1.01548	0.828432	0.573024	0.446008	0.56816	0.545048	0.423147	0.53059	0.843166	0.643377	0.681104	0.428359
ARF17.2	0.569792	0.744613	0.775576	0.631108	0.80955	0.592125	0.617533	0.650006	0.593781	0.448742	0.728537	0.989491	0.708072	0.459784
ARF2.1	1.6857	1.38459	1.82714	2.13629	2.49216	2.54356	0.888495	1.02948	1.52294	1.26392	2.86358	13.8027	8.69959	1.66793
ARF2.2	2.53545	1.2831	1.67443	1.70989	4.68818	1.97003	0.734599	1.34909	1.27973	0.684374	0.967423	9.0973	6.1201	0.829911
ARF2.3	0.590922	0.791502	1.41753	1.34525	1.76886	2.19193	0.711526	0.942386	1.10427	0.397969	1.16943	0.705003	1.05024	0.93388
ARF2.4	0.690857	0.716829	2.12265	2.33877	2.33119	2.37617	0.765261	1.40635	1.55385	0.708481	1.06985	0.817096	1.1552	0.610649
ARF2.5	0.804947	1.05052	1.10145	1.02047	0.99601	0.822778	0.753505	0.924779	0.800844	0.762421	0.929474	0.727412	0.668692	0.796197
ARF2.6	0.528236	0.719901	0.707559	0.687373	0.667146	0.652093	0.506293	0.595419	0.515733	0.393495	0.632384	0.467269	0.388365	0.365028
ARF3.1	0.969589	0.95786	1.6345	1.79266	1.87048	1.60292	0.849456	0.841651	1.01241	0.498726	1.70896	6.88479	3.82422	1.47837
ARF3.2	1.15499	0.956753	1.2756	1.47603	0.722706	0.949528	0.611463	0.833372	1.04964	0.628247	1.20963	0.903999	3.55512	1.24002
ARF3.3	ND	ND	ND	ND	ND	ND	ND	ND	ND	ND	ND	ND	ND	ND
ARF4	1.83412	1.52292	2.65354	2.43005	3.51855	2.8066	0.689645	2.01156	1.30975	0.728548	2.36249	1.19173	3.41653	1.34599
ARF5.1	0.326447	0.504962	0.624885	0.601554	0.646858	0.599037	0.509777	0.584626	0.469692	0.283856	0.658947	0.382899	0.307589	0.328853
ARF5.2	0.672458	0.987041	0.818385	0.786481	2.42481	2.27787	0.515415	1.01368	0.63447	0.343662	1.40447	0.750387	1.00296	0.375443
ARF6.1	0.988373	1.09039	1.24149	1.30522	1.05066	1.23679	0.629415	0.957876	0.972007	1.11843	1.47055	1.97473	1.40941	1.88498
ARF6.2	1.2533	2.44376	2.75807	3.15974	3.41894	2.40951	1.00197	1.40241	1.5626	0.72507	2.9663	2.65573	3.11435	2.02293
ARF6.3	1.44668	1.9541	2.67201	2.92518	4.40319	3.50246	0.790063	1.48695	1.25035	0.704302	3.5698	4.73697	3.89718	1.95743
ARF6.4	0.452651	0.674863	0.779656	0.659519	0.897161	0.62436	0.72	0.476168	0.807746	1.56174	0.910433	0.572476	0.77436	0.893875
ARF6.5	0.345302	0.499067	0.668154	0.576334	0.48514	0.393592	0.497575	0.380736	0.392494	0.27837	0.754381	0.541747	0.637888	0.511048
ARF7.1	0.300573	0.547898	0.604407	0.555986	0.551453	0.503049	0.573868	0.446212	0.545683	0.432243	0.565294	0.690509	0.62752	0.399767
ARF7.2	0.822585	0.733627	0.948702	0.84722	0.724528	0.752171	0.663805	1.121	0.774563	0.414574	1.2196	0.771024	0.711614	1.12761
ARF7.3	0.590198	0.848574	1	0.891603	1.0669	0.810174	0.55793	0.639712	1.03748	0.505092	1.48939	1.7136	1.02287	0.416231
ARF7.4	0.907501	0.687314	0.645017	0.618397	0.801917	0.656822	0.463526	0.577486	0.463288	0.421002	1.19082	1.10733	0.95126	0.354512
ARF8.1	0.87556	1.1353	2.19563	1.55169	1.03032	0.731744	0.762474	1.17207	1.33564	0.670473	1.94386	1.96182	2.17415	1.13239
ARF8.2	1.77854	1.11875	1.35834	1.49426	1.58119	1.85844	1.84047	1.91298	2.55161	0.889043	1.45331	1.16801	1.72122	1.40037
ARF9.1	1.96055	1.39757	1.20966	1.46038	2.07077	2.59771	1.53877	1.47324	1.87885	1.15767	2.59651	3.13457	2.61128	1.47275
ARF9.2	2.02509	0.9867	1.11707	1.11413	1.80801	1.81401	0.825937	1.00948	1.00606	0.428653	3.34594	1.95751	2.94422	0.723309
ARF9.3	0.708515	0.735478	0.980232	0.833589	0.903673	0.96449	0.582871	0.928976	0.941749	0.649199	0.663259	0.951982	1.07341	0.492212
ARF9.4	0.975641	0.938657	2.0509	1.86321	2.85713	2.58427	0.589854	1.94034	1.71292	0.64419	0.948444	1.29396	2.72296	0.611341
IAA11	0.938991	0.628771	0.761913	0.434704	0.663488	0.457565	0.690669	0.421926	0.622789	1.01719	0.927972	6.99732	2.51311	0.641175
IAA12.1	0.687293	0.468612	0.621393	0.391659	0.597087	0.448824	0.480766	0.44158	0.472543	0.335242	0.53082	1.71906	1.37882	0.438038
IAA12.2	0.385185	0.3417	0.784605	0.545171	0.487485	0.351221	0.428577	0.477997	0.337445	0.350167	0.783963	1.93187	0.926703	0.319218
IAA15	4.67857	1.83053	2.06918	1.85839	1.97824	1.28733	1.46948	1.89214	1.74361	0.815665	1.8743	9.86705	7.33044	3.29739
IAA16.1	2.51362	2.06094	1.33357	1.35712	1.60879	0.954503	0.519221	0.901913	0.69202	0.516272	2.1389	7.35801	6.41797	3.66246
IAA16.2	1.05494	3.08618	0.941903	0.718139	0.849491	0.64699	0.468297	0.583768	0.80931	0.849054	2.77909	4.1154	2.09475	1.22983
IAA16.3	0.334394	2.40852	1.92027	2.88413	3.82991	2.14359	0.503875	0.55286	0.647044	1.58261	0.915449	0.351783	0.338495	2.09619
IAA16.4	0.828996	3.23444	0.860743	0.702857	2.078	0.804632	0.462348	0.741945	0.551767	0.368982	0.590658	0.667901	0.505347	0.4352
IAA19.1	0.35299	0.76217	0.703305	0.551498	0.452839	0.359276	0.55236	0.496475	0.545425	0.385298	0.631463	0.811549	0.958569	0.999767
IAA19.2	0.911946	1.22018	0.696017	2.17921	2.87457	0.47854	0.377202	1.73216	0.445	0.379482	0.906053	11.508	6.53198	1.7509
IAA19.3	0.268981	0.360379	0.497539	0.37246	0.43486	0.282022	0.405541	0.399718	0.404895	0.296605	0.351765	0.210494	0.224441	0.315931
IAA20.1	1.39954	0.621942	0.851328	0.576355	0.689395	0.757984	0.567974	0.738311	0.711102	0.793511	0.717121	0.554941	1.473	0.623415
IAA20.2	0.923142	0.540751	0.60013	0.396648	0.609594	0.516389	0.464118	0.502738	0.568516	0.343784	0.843228	5.09988	3.06506	0.630111
IAA26.1	0.577562	0.437891	1.15325	0.741505	0.586851	0.312565	0.441679	0.687268	0.528719	0.344875	0.497601	1.16136	1.69834	0.273891
IAA26.2	1.4459	1.81931	2.40508	2.62075	2.20274	1.98599	0.499264	1.58697	1.36859	0.695442	1.82617	3.31762	4.17718	0.950449
IAA27.1	0.832808	1.03806	1.498	1.11195	1.97277	1.17298	0.439063	0.935291	0.884858	0.544819	0.973204	2.17773	1.76785	0.563808
IAA27.2	5.15319	3.63465	5.44358	5.75	5.09824	4.02625	1.2163	4.33946	3.72296	1.37204	4.13464	7.45188	7.2264	5.09528
IAA27.3	3.76345	2.07704	4.86773	2.11031	2.68949	1.73747	0.566971	1.38498	1.39373	1.12555	2.29056	4.44894	16.8846	1.83797
IAA28.1	0.354658	0.462398	0.679109	0.580341	0.607721	0.366221	0.414191	0.567115	0.436429	0.314107	0.508413	0.728253	0.392738	0.241907
IAA28.2	0.361632	0.452079	0.563138	0.852474	0.632448	0.299451	0.42747	0.615956	0.381207	0.291603	0.452353	0.432134	0.742262	0.270876
IAA29.1	0.647476	0.929697	0.720799	0.674732	0.762854	0.475853	0.456466	0.43563	0.575708	0.411324	0.631602	6.50406	1.65992	0.425316
IAA29.2	0.512494	0.935076	0.952163	0.634913	1.87555	0.6677	0.611241	0.660045	0.483855	0.721247	0.700611	1.08372	0.747895	0.713564
IAA29.3	0.880872	0.555212	0.635311	0.469686	2.41614	0.866499	0.846429	0.41618	0.585665	1.06378	0.54192	7.98717	1.82337	1.29937
IAA3.1	0.794592	1.87772	0.889062	0.69669	0.45132	0.398198	0.49396	0.540793	0.565388	0.424891	1.22809	1.18726	2.11449	1.57416
IAA3.2	2.01732	6.59027	1.48318	1.76962	0.977625	1.33869	0.870797	1.18573	1.21294	1.42902	5.38137	1.57071	3.11499	8.74088
IAA3.3	0.379392	0.712807	0.840214	0.473429	0.507338	0.304509	0.451034	0.474453	0.417284	0.523383	0.361594	0.909297	1.06875	0.492284
IAA3.4	0.201541	0.415417	0.547391	0.38124	0.533503	1.18529	0.464136	0.40183	0.402943	0.283311	0.369598	0.35568	0.217248	0.288548
IAA3.5	3.60999	1.75672	1.61124	1.14863	1.64074	1.1568	0.664331	3.11317	2.79405	1.66656	1.32389	1.05275	2.8199	2.80926
IAA3.6	2.26918	0.841237	0.642878	0.619477	0.585745	0.60699	0.52292	0.763065	0.536583	0.401809	0.788437	0.744254	3.07057	0.698404
IAA33.1	0.22558	0.475364	1.79617	0.926383	0.460671	0.334729	0.382895	0.388541	0.415443	0.284079	0.372794	0.267494	0.212309	0.26464
IAA33.2	0.915261	0.618907	0.722033	0.75161	0.946468	0.399496	0.445456	0.959354	0.452586	0.344908	0.445132	0.781594	1.01326	0.313548
IAA34	0.475996	1.42366	0.707976	0.475415	0.514823	0.683495	0.519994	0.6011	0.533732	0.570723	0.53894	0.347356	0.457064	0.529124
IAA7.1	0.421602	2.36698	0.713918	0.637122	0.407382	0.378734	0.409836	0.700576	0.763713	0.652844	0.375534	0.415563	0.939986	0.97628
IAA7.2	0.383948	3.8442	0.611513	0.922801	0.480546	0.415097	0.41663	0.579527	0.578676	0.523829	0.448011	0.386928	0.310518	3.08572
IAA9	6.15965	14.3301	12.4357	14.8875	9.3103	6.59203	1.63578	4.80915	4.20047	0.991491	12.2752	28.6798	25.1958	8.72229
