# Supplementary material for: Genome-wide analysis of Aux/IAA and ARF gene families in Populus trichocarpa
Source: BMC Plant Biol. 2007 Nov 6;7:59. doi: 10.1186/1471-2229-7-59 (PMC2174922; doi:10.1186/1471-2229-7-59)
Supplement: Additional File 8 — Normalized raw data from microarray expression analyses for PoptrIAA and PoptrARF genes. Data were normalized using quantile normalization within replicates and then across tissue types. Data are presented as relative expression values. Also included are 95th percentile of normalized expression for negative control probes. Sample abbreviations are defined in Additional file 17. [file 1471-2229-7-59-S8.xls]

## Sheet: aux_express_list
Name	ArrayGeneID	ApB	ApB	LPI1	LPI1	AxB	AxB	F	F	FM	FM	G43h	G43h	LPI5	LPI5	PC	PC	phloem3	phloem3	Root	Root	Seed	Seed	LPI2	LPI2	Xylem	Xylem	Xylem	YFB	YFB	YMB	YMB
ARF1.1	TREE0002S00028802	777.63	1106.64	1123.69	684.41	1363.09	1022.46	512.79	525.96	608.11	580.67	575.03	890.54	928.42	911.2	805.57	606.64	2373.65	1577.32	970.85	1315.11	881.77	1594.94	497.01	646.65	2143.16	2166.55	2056.8	1045.21	1638.91	1249.13	1236.81
ARF1.2	TREE0002S00029316	924.67	1014.03	1353.1	793.6	943.65	935.16	594.99	437.69	481.06	353.75	585.98	677.36	611.6	629.3	903.4	1020.57	1940.38	2025.49	1004.54	1259.27	686.36	1629.73	992.11	997	2531.26	2312.19	2353.36	976.05	1758.81	965.31	1106.7
ARF10.1	TREE0002S00029977	798.76	846.59	672.44	941.41	842.54	778.43	711.64	687.79	496.19	445.04	660.84	682.31	607.65	625.96	618.95	589.61	775.27	817.19	889.96	693.47	1241.74	698.07	693.43	870.13	1123.79	1195.58	1201.9	611.9	530.17	813.71	944.13
ARF10.2	TREE0002S00014103	368.35	368.84	374.97	290.91	326.46	235.92	330.19	345.49	407.74	431.33	292.13	302.95	249.54	287.01	300.21	284.62	268.91	255.04	255.49	276.22	233.22	274.65	321.13	306.6	280.69	310.75	318.85	275.33	260.17	228.6	235.56
ARF16.1	TREE0002S00004543	430.09	439.52	429.44	355.06	370.18	259.91	390.45	466.15	485.12	466.17	295.02	287.17	282.83	274.68	279.19	216.51	733.53	785.61	283.58	260.8	461.99	676.42	220.91	279.02	1276.7	1490.94	1455.57	497.07	427.99	274.41	280.13
ARF16.2	TREE0002S00015022	447.22	497.83	398.73	568.72	689.31	598.32	343.14	325.75	292.6	333.43	534.44	641.76	660.43	612.73	420.88	441.7	628.59	723.03	818.23	761.7	690.52	633.84	467.41	439.44	1309.82	1617.57	1467.55	529.45	462.65	873.33	820.23
ARF16.3	TREE0002S00004776	706.42	513.17	438.61	742.42	596.72	585.66	418.08	472.9	549.54	464.79	599.09	352.96	470.11	522.01	759.35	627.8	545.26	631.96	774.97	648.3	973.58	490.09	622.52	428.65	454.44	474.47	434.04	804.4	517.46	911.58	852.45
ARF16.4	TREE0002S00040493	599.12	303.13	243.9	534.76	279.93	558.93	365.4	319.7	413.69	428.85	387.86	287.56	376.49	401.17	231.97	230.94	458.64	334.25	467.65	277.34	1115.84	344.82	706.51	304.61	427.68	513.65	498.97	317.74	225.01	243.77	230.12
ARF16.5	TREE0002S00040494	402.6	290.89	273.26	974.11	364.31	273.97	352.11	311.71	321.74	336.87	316.89	229.54	323.27	333.05	345.81	300.58	210.9	248.1	369.71	339.04	840.68	227.29	408.99	297.15	173.31	289.91	229.22	443.6	379.97	272.21	325.78
ARF16.6	TREE0002S00020225	432.76	455.05	365.62	693.5	418.76	488.58	597.4	979.48	1040.26	1086.94	476.97	284.54	1162.63	1071.04	1296.48	1181	273.13	414.02	537.68	403.64	896.02	391.22	838.81	951.57	241.74	298.43	279.71	394.79	304.46	604.72	600.62
ARF17.1	TREE0002S00012966	466.97	705.32	437.84	414.07	581.56	607.24	415.65	399.66	383.08	366.31	455.8	429.18	448.3	505.17	381.55	391.21	513.52	486.34	536.11	553.26	607.62	518.47	297.4	389.79	363.58	480.24	419.13	401.05	375.97	353.38	337.04
ARF17.2	TREE0002S00002638	486.48	408.86	501.52	514.44	474.58	431.06	416.88	469.28	410.17	362.58	589.75	391.65	379.17	427.22	416.41	413.04	517.52	521.93	531.25	410.02	632.22	491.98	505.61	458.69	562.04	693.1	687.23	631.81	465.94	436.5	480.11
ARF2.1	TREE0002S00004622	906.74	1202.55	1192.91	416.17	1421.31	1644.27	715.66	559.33	513.61	426.3	776.86	1048.03	964.88	1306.38	1541.4	1467.55	7429.06	5341.94	2153.01	1546.74	431.88	2894.01	991.24	1482.02	10491.9	7809.71	8793.13	1171.99	2207.38	1888.14	2049.29
ARF2.2	TREE0002S00011032	711.22	1221.77	1339.12	769.5	1590.05	863.64	526.49	527.66	453.32	452.24	630.25	1060.88	619.91	609.91	806.67	690.49	4032.27	4952.04	631.24	618.67	861.37	4141.07	899.41	1178.87	5908.66	5842.78	6106.56	2421.92	3935.25	1191.91	1857.7
ARF2.3	TREE0002S00021651	876.68	759.74	1035.95	437	1090.53	839.91	560.68	460.36	456.39	536.04	524.56	518.64	351.13	364.02	748.25	936.47	865.39	676.36	780.45	730.45	489.1	676.79	634.74	1158.59	450.19	469.74	463.99	1143.16	1255.41	1827.49	1565.61
ARF2.4	TREE0002S00004063	1156.93	1293.5	1681.25	516.87	1844.69	1511.45	592.84	505.31	545.06	436.88	497.23	447.55	682.53	590.61	565.65	535.96	836.75	859.09	715.43	666.82	637.27	725.79	897.99	1625.46	492.27	554.96	556.73	1371.18	1789.92	2103.19	1575.12
ARF2.5	TREE0002S00026898	645.91	625.63	630.84	814.59	755.34	709.04	498.09	583.19	604.02	505.47	733.75	650.84	741.37	628.7	643.61	792.73	450.04	531.6	604.41	596.47	1088.93	499.23	667.85	632.72	505.46	466.66	455.79	656.03	694.56	619.37	654.29
ARF2.6	TREE0002S00026759	418.87	397.95	408.15	522.49	411.83	574.55	396.43	330.1	449.54	390.22	554.06	394.77	369.98	337.13	284.46	374.05	249.22	320.9	426.55	390.49	708.92	333.29	498.1	339.45	334.91	299.73	282.61	445.96	458.69	565.48	443.96
ARF3.1	TREE0002S00000470	769.11	1117.79	768.42	547.08	1456.23	1116.23	648.96	570.01	433.47	379.62	595.36	667.1	496.87	399.34	1251.13	1415.85	2784.06	2829.9	1007.91	1200.06	534.38	1378.62	805.23	838.92	4419.13	4117.07	4978.65	1214.1	1322.27	1351.59	1129.73
ARF3.2	TREE0002S00035809	660.22	812.36	729.21	573.35	1028.79	1089.31	409.52	467.93	409.56	446.99	683.57	577.43	594.3	534.66	1083.31	1153.68	2677.02	2541.89	734.72	828.12	538.29	1740.51	926.13	778.48	513.57	666.4	594.58	487.79	492.2	781.51	688.36
ARF4	TREE0002S00014108	1437.85	1625.45	2501.31	642.76	2095.6	1391.52	480.28	509.36	368.4	358.82	861.73	1145.48	643.68	665.52	1215.5	1212.66	2512.92	2502.54	1467.59	1584.75	812.32	2806.39	796.09	1330.94	714.11	838.13	787.13	2102.64	2668.52	2290.9	2053.71
ARF5.1	TREE0002S00018365	341.85	379.53	469.85	443.92	439.05	424.18	379.47	352.06	337.58	323.62	326.23	339.31	233.77	276.32	307.02	286.23	209.32	242.22	464.94	386.42	381.32	262.76	353.47	409.31	207.35	259.97	284.31	421.91	455.23	436.34	490.97
ARF5.2	TREE0002S00018312	425.84	518.92	1030.06	554.32	569.02	559.58	367.87	371.75	349.66	338.87	642.93	657.99	292.91	324.65	343.83	333.47	839.95	632.4	889.05	925.52	667.02	659.74	359.3	671.08	513.12	473	486.89	1453.58	1834.46	1783.31	1742.83
ARF6.1	TREE0002S00012716	664.81	768.39	709.62	787.54	996.4	876.59	486.53	416.68	500.05	427.52	614.85	822.28	992.64	1017.17	1927.36	1473.14	932.27	1136.75	1149.43	750.52	1045.13	904.93	641.57	936.97	1028.34	1381.18	1466.88	664.06	760.63	871.18	1043.37
ARF6.2	TREE0002S00001209	1650.91	1533.06	1170	1021.96	2384.91	2149.32	689.17	748.66	673.88	617.73	1512.08	1708.79	642.47	660.48	1756.53	1892.84	2288.17	2283.69	1690.75	2141.71	1238	1234.77	1178.05	1359.62	1682.24	1684.82	1846.13	2016.96	2619.12	2290.56	1439.36
ARF6.3	TREE0002S00034686	1290.61	1794.01	1682.91	641.19	2232.73	1964.9	630.04	503.7	423.78	390.33	1181.19	1394.31	619.5	646.13	1746.18	1785.03	2656.14	3064.92	1968.8	2643.38	809.91	2044.39	781.26	1249.31	2679.22	3177.47	3441.99	2332.68	3638.04	2801.18	2620.63
ARF6.4	TREE0002S00022193	416.39	483.66	350.82	393.43	450.15	496.26	478.14	555.06	614.72	652.01	405.38	484.09	1586.05	1220.4	831.09	781.46	605.04	531.72	582.4	593.88	393.77	499.31	655.04	656.74	335.75	375.68	412.34	680.7	535.85	481.38	485.13
ARF6.5	TREE0002S00023992	383.28	388.05	337.47	257.62	535.33	291.71	342.17	371.85	414.48	528.44	288.98	368.79	284.58	215.65	488.89	433.04	446.79	489.63	438.57	536.09	258.66	422.62	296.92	340.49	383.56	325.3	354.59	305.3	352.55	313.7	295.58
ARF7.1	TREE0002S00016849	360.76	336.98	390.05	307.38	403.44	394.4	403.19	420.31	412.15	345.92	324.1	398.03	380.44	396.3	314.05	407.13	459.2	462	320.11	410.25	236.84	356.19	440.9	445.29	466.98	436.93	451.56	323.67	424.1	401.96	376.76
ARF7.2	TREE0002S00029346	529.65	565.55	1071.28	680.85	644.71	571.05	535.84	416.72	387.43	309.45	456.33	510.59	386.05	358.94	896.63	1137.57	575.17	469.48	676.67	899.05	755.36	867.6	554.77	703.12	474.32	514.78	524.42	452.41	530.05	606.48	557.88
ARF7.3	TREE0002S00028825	512.88	641.54	571.32	428.55	604.33	675.12	398.71	401.92	474.88	559.39	526.53	591.89	426.69	480.96	358.88	392	741.05	760.52	983	941.29	453.18	711.28	714.48	970.38	999.11	1192.87	1171.81	711.6	735.12	667.72	586.43
ARF7.4	TREE0002S00024221	325.23	419.39	462.68	439.93	447.66	439.74	336.31	328.85	391.72	361.45	463.51	442.37	380.37	376.17	333.56	305.98	573.39	823.06	807.43	731.11	472.62	1317.88	325.02	427.36	481.56	828.64	863.49	566.56	520.84	465.99	550.77
ARF8.1	TREE0002S00022995	1151.62	1383.06	1334.51	497.44	1119.92	1106.75	570.18	523.97	534.92	592.86	621.38	874.94	614.98	589.86	938.13	1104.71	1507.98	1683.67	1401.32	1110.15	519.6	1207.88	832.47	1336.61	1200.96	1245.63	1404.46	568.04	829.08	544.24	588.5
ARF8.2	TREE0002S00041058	875.64	692.46	1521	1468.99	1180.93	963.34	1452.89	1188.18	749.2	808.98	772.61	701.9	844.66	752.95	1264.54	1261.73	1240.65	1286.1	988.53	889.15	2090.51	1418.54	2115.81	2028	855.29	725.82	711.69	1110.35	1033.75	1504.92	1371.95
ARF9.1	TREE0002S00022418	742.19	654.26	715.21	1587.46	826.11	1269.53	937.72	1270.41	967.91	755.24	1124.64	717.36	1112.33	968.01	1108.3	1548.55	2027.82	1805.54	1867.03	1487.66	2580.65	1287.51	1466.95	1584.3	1893.8	2104.95	2154.42	1735.95	1072.02	2037.55	1983.7
ARF9.2	TREE0002S00021725	664.51	625.06	937.62	640.19	822.34	776.43	557.84	627.38	479.28	372.1	721.3	579.17	377.99	392.3	577.75	727.1	2326.39	1995.73	2269.9	2053.05	1533.1	2462.4	714.6	919.24	1177.6	1336.14	1328.86	1331.16	1120.5	1199.55	1608.53
ARF9.3	TREE0002S00021917	569.48	562.12	1004.17	447.82	615.57	580.63	402.81	433.61	455.42	440.88	468.15	501.21	530.16	636.45	394.03	493.92	889.42	686.34	431.95	424.98	485.99	911.91	539.9	989.5	616.6	597.16	654.98	549.74	675.64	774.34	718.69
ARF9.4	TREE0002S00026665	997.06	1370.54	2382.67	650.08	1301.56	1372.14	450.17	396.27	396.09	402.92	620.14	617.01	613.2	544.41	595.24	507.62	2088.69	1908.62	630.37	595.02	738.46	1186.48	632.09	2149.69	786.28	833.03	920.73	2045.64	1828.63	1550.6	2449.85
IAA11	TREE0002S00000249	438.94	381.64	325.79	333.68	319.63	304.17	694.83	440.63	489.78	438.81	410.01	418.71	827.48	1000.41	622.93	533.75	1758.53	1930.72	615.19	583.75	467.54	1385.09	553.92	457.49	4195.54	4864.85	4675.35	423.93	475.76	319.16	389.15
IAA12.1	TREE0002S00025489	327.07	342.17	324.69	365.5	269.69	292.34	409.34	381.04	363.96	355.24	291.54	326.09	317.66	284.77	426.94	363.28	973.28	1050.83	319.9	365.92	506.11	849.92	430.31	337.1	861.35	1236.68	1276.49	424.38	385.27	324.49	370.29
IAA12.2	TREE0002S00017692	353.05	491.97	470.88	276.23	444.4	337.92	321.55	383.03	388.11	422.44	230.26	220.1	288.24	341.01	308.99	266.88	700.46	659.94	363.94	648.94	169.62	590.35	255.68	292.33	943.72	1384.07	1464.48	282.64	378.39	295.95	247.74
IAA15	TREE0002S00000187	1057.1	1171.41	1932.48	1024.94	1395.49	1271.3	1543.03	872.79	558.62	594.79	1085.28	1327.36	708.81	756.94	2599.33	3349.16	5113.78	5647.3	1152.23	1269.37	1309.37	7921.44	1296.27	1535.36	6439.26	6459.75	6470.01	1133.67	1548.83	1127.87	864.91
IAA16.1	TREE0002S00041462	584.73	851.52	772.74	636.95	1277.43	670.04	423.24	430.36	432.92	420.99	862.5	1853.82	471.04	456.7	3019.4	3587.68	5148.84	4272.74	1031.18	1732.28	803.11	4156.26	404.79	719.05	3066.51	5654.16	5723.1	1004.68	1176.84	821.77	655.8
IAA16.2	TREE0002S00026326	383.03	631.4	495.46	416.97	523.84	506.69	416.52	353.36	286.2	358	1794.48	2273.1	814.78	710.97	1385.1	833.52	1146.08	1929.02	1794	1796.58	433.31	1648.08	461.79	852.53	1225.18	3335.73	3517.62	459.43	692.48	494.29	507.25
IAA16.3	TREE0002S00023545	776.3	1291.83	438.82	425.3	2624.73	1513.99	401.11	427.26	381.57	351.36	1363.56	1810.87	1403.09	1440.86	2561.25	1220.28	258.86	238.05	689.3	493.46	402.18	257.58	532.56	518.24	223.5	211.76	255.29	2662.75	2530.61	1524.94	1793.34
IAA16.4	TREE0002S00018391	481.59	445.43	692.76	466.9	565.79	442.81	385.35	374.75	425.24	398.79	1652.07	2610.92	344.79	318.27	396.61	388.49	312.73	429.12	416.19	346.94	964.77	670.84	408.06	488.01	491.37	406.68	413.04	1178.71	1639.06	635.31	610.26
IAA19.1	TREE0002S00021840	374.86	382.6	442.72	333.27	478.78	312.62	425.67	482.41	435.7	491.34	340.39	664.15	384.41	307.97	1178.06	625.52	620.87	786.31	405.86	409.99	223.72	472.73	406.9	478.87	337.53	632.46	623.08	295.11	318.94	320.7	235.46
IAA19.2	TREE0002S00021839	295.89	453.72	2333.56	373.81	2734.73	392.44	321.37	298.75	309.03	314.13	707.23	900.97	393.37	288.56	2204.01	954.62	7568.29	2020.65	669.58	501.04	360.5	1438.77	268.29	454.39	15369.4	3736.32	3484.53	349.55	3548.37	341.47	399.31
IAA19.3	TREE0002S00004023	259.62	276.23	337.43	287.33	297.87	236.61	341.21	325.5	349.82	362.63	247.54	227.44	285.11	247.89	284.01	285.93	149.3	180.18	239.34	215.14	228.48	302.22	373.52	284.03	131.5	127.15	154.55	281.88	307.79	217.05	219.52
IAA20.1	TREE0002S00020238	529	387.88	458.61	695.37	407.9	419.17	440.55	493.2	671.99	646.88	421.18	398.54	702.18	723.76	600.12	524.52	992.25	1170.11	457.14	469.38	1835.6	925.7	610.71	544.12	385.65	357.73	345.97	518.64	416.18	589.15	584.21
IAA20.2	TREE0002S00020395	315.31	331.03	359.47	426.31	276.04	293.15	383.89	379.12	421.96	357.3	363.29	349.42	296.27	321.51	673.88	462.84	2719.18	1780.33	411.05	678.4	449.47	1371.89	534.85	388.42	3044.85	3591.48	3374.73	410.18	416.43	441.96	357.41
IAA26.1	TREE0002S00019974	389.69	852.36	793.13	281.07	722.43	341.63	373.43	352.69	342.93	257.89	279.92	297.22	286.4	333.34	243.07	251.03	1111.36	1381.8	275.63	367.27	220.34	919.19	358.41	500.23	597.12	795.49	887.13	286.74	509.03	240.75	243.1
IAA26.2	TREE0002S00020270	1096.51	1493.76	1653.99	826.44	2097.31	1663.46	457.85	362.94	366.1	335.23	1050.09	1347.76	606.59	643.12	900.78	813.83	2595.86	3536.24	1312.68	1046.73	545.81	2306.96	963.19	1259.4	2109.69	2177.83	2224.97	1392.58	1594.34	1593.79	1480.53
IAA27.1	TREE0002S00030868	675.27	938.08	1016.32	445.54	839.15	756.5	348.39	373.43	344.03	401.58	654.2	713.96	478.46	500.58	464.4	552.71	1271.09	1324.11	570.03	687.35	621.15	1021.98	613.86	823.15	1073.97	1620.23	1580.68	1200.15	1474.93	994.61	821.16
IAA27.2	TREE0002S00000327	2844.76	3017.98	4336.01	2446.57	4166.14	4085.11	995.67	1003.92	350.59	351.84	2347.35	2443.12	1262.27	1203.28	5057.82	4134.06	3912.66	6695.69	2670.73	2671.22	1999.93	8167.32	2434.13	3611.96	5176.94	4878.59	4572.51	2840.12	4073.09	2853.69	3378.94
IAA27.3	TREE0002S00021155	2742.33	2500.22	1661.69	503.04	1558.78	1469.51	514.92	417.18	376.69	347.21	1277.5	1460.04	857.08	1165.54	1613.25	1702.45	13660.6	11125.9	1250.94	1708.46	1037.09	6388.19	581.87	1681.55	3155.75	2748.99	2828.52	1468.97	2177.98	1414.19	1275.41
IAA28.1	TREE0002S00028227	360.28	371.12	438.16	448.24	460.19	372.6	316.29	364.64	406.56	350.31	276.95	332.49	292.82	271.63	221.2	215.2	273.21	303.33	300.09	356.78	339.66	360.08	399.71	309.05	401.56	498.49	529.51	415.6	408.47	298.94	267.97
IAA28.2	TREE0002S00024194	299.98	306.52	594.66	368.08	776.06	447.24	348.88	353.88	315.24	380.36	275.14	320.7	268.49	255.52	242.59	246.07	598.46	491.18	250.31	334.13	201.58	511.92	320.72	298.36	257.39	300.11	290.78	404.8	452.8	231.49	232.06
IAA29.1	TREE0002S00007615	371.24	405.06	360.98	319.91	550.73	417.51	401.18	349.25	384.23	322.77	460.49	764.85	369.9	369.25	445.36	321.91	1199.66	1237.1	303.4	512.63	285.93	991.54	483.53	451.42	3573.37	4720.96	4473.14	392.21	642.22	400.58	336.04
IAA29.2	TREE0002S00011938	441.05	584.43	578.81	452.84	477.2	433.9	429.28	575.6	403.26	401.51	513.04	719.39	628.27	667.81	661.83	625.44	429.04	668.87	449.24	455.95	302.27	708.88	357.9	427.88	646.53	730.11	750.7	1305.34	1237.91	567.31	466.29
IAA29.3	TREE0002S00014485	351.54	332.69	314.27	336.22	357.03	316.97	616.05	775.48	670.15	640.11	378.12	353.65	985.66	925.95	1224.98	1119.09	1348.73	1327.97	368.21	331.95	630.78	1107.18	436.07	515.05	4639.45	5544.36	5495	1690.82	1585.47	666.46	674.88
IAA3.1	TREE0002S00030009	425.87	531.65	463.71	381.55	498.64	501.11	387.31	424.76	468.36	433.84	1180.59	1294.24	407.57	355.96	1658.75	1181.04	1495.69	1608.38	840.43	746.26	373.87	1193.86	439.44	478.75	541.29	864.62	924.68	299.05	312.94	301.09	315.32
IAA3.2	TREE0002S00003408	764.9	832.49	797.36	1055.94	1393.31	1146.1	778.75	652.84	523.43	632.07	4007.22	4678.76	1353.14	1214.8	5613.13	10155.4	2405.59	2167.22	2930.46	4022.27	2035.3	1944.87	1123.7	846.12	817.79	1155.53	1109.99	618.64	707.02	1059.94	1012.35
IAA3.3	TREE0002S00017166	466.74	438.17	459.33	282.24	363.32	316.05	370.05	371.45	353.82	387.85	425.34	514.14	455.59	484.93	535.27	352.81	776.77	792.15	223.38	243.8	283.38	465.16	360.9	316.77	732.59	524.44	527.92	280.82	407.13	238.77	232.61
IAA3.4	TREE0002S00004236	273.38	316.16	324.84	303.22	264.27	282.81	382.29	380.75	401.99	356.12	277.13	270.39	262.22	246.89	280	240.54	156.62	162.3	246.25	231.27	213.51	184.13	384.8	269.58	195.89	242.59	259.72	384.88	338.55	816.86	1017.97
IAA3.5	TREE0002S00008308	805.71	929.6	3386.95	1478.93	883.95	764.34	610.65	481.51	375.98	423.15	919.92	1395.44	1453.42	1541.38	2983.23	2084.67	2404.81	1734.8	883.16	827.3	2275.57	4846.94	2014.05	2523.49	696.2	677.93	692.41	967.96	1256.88	763.04	1027.69
IAA3.6	TREE0002S00001144	326.61	365.77	598.26	594.41	280.68	608.27	469.43	390.25	514.78	459.71	532.72	576.03	373.47	348.58	786.32	473.6	2261.23	2246.37	441.31	577.35	732.52	3744.58	453.41	418	445.64	531.82	483.51	422.05	372.22	503.9	435.72
IAA33.1	TREE0002S00011850	749.7	1184.77	326.69	280.6	726.8	602.56	352.56	276.92	347.48	348.41	300	326.53	232.91	277.58	227.33	250.08	157.58	154.09	225.39	256.26	219.66	225.41	297.63	377.05	179.86	177.06	168.17	270.84	353.83	247	271.16
IAA33.2	TREE0002S00039119	352.77	424.86	835.79	663.68	527.28	551.28	375.08	357.25	464.97	570.71	455.19	360.53	328.6	291.2	250.43	315.21	642.24	845.23	304.18	270.93	636.98	1168.83	364.2	370.8	688.07	428.49	417.71	702.27	581.14	344.5	273.92
IAA34	TREE0002S00025548	423.26	339.23	401.42	538.1	331.1	351.12	345.69	509.18	606.85	451.61	916.7	959.69	542.69	482.9	490.9	463.64	319.61	351.36	366.16	330.15	582.39	356.75	448.57	418.21	200.17	239.29	242.4	411.2	286.9	529.54	528.51
IAA7.1	TREE0002S00008853	327.98	440.91	835.97	259.03	580.62	333.65	387.31	286.46	368.74	387.64	912.93	2206.75	563.42	609.74	1243.04	518.17	662.61	717.29	239.41	245.78	201.79	630.03	388.55	851.72	240.03	292.04	283.68	268.99	283.42	277.16	309.12
IAA7.2	TREE0002S00000976	296.12	362.48	527.03	378.77	871.57	452.65	342.68	342.26	407.79	336.63	2222.95	2843.71	434.1	507.22	4332.79	1233.84	243.91	211.93	298.06	280.77	409.9	347.63	353.46	586.31	299.1	235.54	224.9	306.16	345.46	311.27	331.3
IAA9	TREE0002S00003960	5752.66	7640.63	6675.47	841.23	10636.6	10727	1846.88	842.35	482.67	483.06	9317.66	9569.45	798.26	983.45	9059.53	6675.49	17581.7	19405.7	8231.83	7627.71	913	11240	1603.63	5217.93	19391.4	17380.7	19526.4	5300.37	7324.4	5307.51	4896.95
ARF3.3
