# Supplementary material for: Genome-wide analysis of Aux/IAA and ARF gene families in Populus trichocarpa
Source: BMC Plant Biol. 2007 Nov 6;7:59. doi: 10.1186/1471-2229-7-59 (PMC2174922; doi:10.1186/1471-2229-7-59)
Supplement: Additional File 16 — Nucleotide sequences of primers used in RT-PCR experiments. [file 1471-2229-7-59-S16.xls]

## Sheet: Sheet1
Primer Name	Nucleotide Sequence (5'-3')
PoptrIAA3.6 Forward Primer	CCACAGGATCAGGGAGAAGA
PoptrIAA3.6 Reverse Primer	AGATATCTCGCTGCCACACC
PoptrIAA3.5 Forward Primer	CAGGGCGAAGAGAAGATTCA
PoptrIAA3.5 Reverse Primer	CACCATAGGTGTCCAAACCAC
PoptrIAA3.2 Forward Primer	CCTCACACATGCAATTCAGGA
PoptrIAA3.2 Reverse Primer	ACATGCAATCCCACAAAGG
PoptrIAA3.4 Forward Primer	CAGAGGAGTCCAGGTCCAA
PoptrIAA3.4 Reverse Primer	TGCCATCATTAGCCAACATA
PoptrIAA3.1 Forward Primer	CAAGATGGAGATCGAAGAGATGAT
PoptrIAA3.1 Reverse Primer	GCATTCCAAAGCAGATATGCTAAC
PoptrIAA12 Forward Primer	CTCCAGCGATACGGAGACAC
PoptrIAA12 Reverse Primer	GGCAGCAGCACCATATAAGA
PoptrARF5 Forward Primer	TCTAGTTGGCAACCTCAG
PoptrARF5 Reverse Primer	GGCTACTTGCTGCCATGAG
