# Supplementary material for: Genome-wide analysis of Aux/IAA and ARF gene families in Populus trichocarpa
Source: BMC Plant Biol. 2007 Nov 6;7:59. doi: 10.1186/1471-2229-7-59 (PMC2174922; doi:10.1186/1471-2229-7-59)
Supplement: Additional File 17 — Tissues used for microarray experiments. A description of sources of RNA and collection methods for array experiments. [file 1471-2229-7-59-S17.xls]

## Sheet: Sheet1
Name	Description	Collection Date	Genotype
Seed	Collected from wild P. trichocarpa trees near Corvallis, OR. Sampled fresh and whole.	2005-05-10	Unknown
G43h	Seedlings were germinated from wild cottonwood seeds in the lab at room temperature by placing surface-sterilized seeds on filter paper soaked with sterile water in Petri dishes. The Petri dishes were then incubated for 24 hr in the dark, and subsequently exposed to light under a 16-hr photoperiod. Light was provided by fluorescent tubes (TL70, F25T8/TL735, Philips) at a photon flux density of 45…	2005-05-10	Unknown
ApB	Shoot Apex. Actively growing, all recognizable leaves removed (i.e., any leaflet longer than 1mm was removed)	2005-05-05	Nisqually-1
AxB	Axillary bud, newly initiated	2005-05-05	Nisqually-1
YFB	Newly initiated female floral buds	2001-06-13	Unknown
YMB	Newly initiated male floral buds	2001-06-13	Unknown
F	Female catkins, post-fertilization	2005-03-15	Unknown
LPI1	Leaf Plastochron Index 1 (apex of plant, first leaf > 2 cm). Petioles were removed from all leaves.	2005-05-05	Nisqually-1
LPI2	Leaf Plastochron Index 2	2005-05-05	Nisqually-1
LPI5	Leaf Plastochron Index 3	2005-05-05	Nisqually-1
Root	Washed Fibrous roots < 5 cm diameter, from field-grown trees	2005-06-09	Nisqually-1
Xylem	Collected from actively growing trees in field near Corvallis, OR. Bark was peeled and three- to six-cell layers from the wood side, representing developing xylem, were scraped into liquid nitrogen.	2004-08-24	Nisqually-1
Phloem	The bark was peeled and three- to six-cell layers from the bark side representing developing phloem/cambium, were scraped into liquid nitrogen. Same tissue source as xylem samples	2004-08-24	Nisqually-1
PC	Phloem + Cortex. + Epidermis	2005-05-13	Nisqually-1
