# Supplementary material for: Genome-wide analysis of Aux/IAA and ARF gene families in Populus trichocarpa
Source: BMC Plant Biol. 2007 Nov 6;7:59. doi: 10.1186/1471-2229-7-59 (PMC2174922; doi:10.1186/1471-2229-7-59)
Supplement: Additional File 18 — Microarray data for PoptrIAA and PoptrARF gene families from the NimbleGen Populus whole genome microarray version 1.0. Data are means among all probes for the specified target, normalized as described in the text. Different columns for the same tissue type are biological replicates. Negative controls are 95th percentile of expression levels for 3155 Transposable Elements from the Populus genome. [file 1471-2229-7-59-S18.xls]

## Sheet: Sheet1
Gene	ApB	ApB	LPI1	LPI1	AxB	AxB	F	F	G43h	G43h	LPI5	LPI5	PC	PC	phloem3	phloem3	Root	Root	Seed	Seed	LPI2	LPI2	Xylem	Xylem	Xylem	YFB	YFB	YMB	YMB
ARF1.1	777.63	1106.64	1123.69	684.41	1363.09	1022.46	512.79	525.96	575.03	890.54	928.42	911.2	805.57	606.64	2373.65	1577.32	970.85	1315.11	881.77	1594.94	497.01	646.65	2143.16	2166.55	2056.8	1045.21	1638.91	1249.13	1236.81
ARF1.2	924.67	1014.03	1353.1	793.6	943.65	935.16	594.99	437.69	585.98	677.36	611.6	629.3	903.4	1020.57	1940.38	2025.49	1004.54	1259.27	686.36	1629.73	992.11	997	2531.26	2312.19	2353.36	976.05	1758.81	965.31	1106.7
ARF10.1	798.76	846.59	672.44	941.41	842.54	778.43	711.64	687.79	660.84	682.31	607.65	625.96	618.95	589.61	775.27	817.19	889.96	693.47	1241.74	698.07	693.43	870.13	1123.79	1195.58	1201.9	611.9	530.17	813.71	944.13
ARF10.2	368.35	368.84	374.97	290.91	326.46	235.92	330.19	345.49	292.13	302.95	249.54	287.01	300.21	284.62	268.91	255.04	255.49	276.22	233.22	274.65	321.13	306.6	280.69	310.75	318.85	275.33	260.17	228.6	235.56
ARF16.1	430.09	439.52	429.44	355.06	370.18	259.91	390.45	466.15	295.02	287.17	282.83	274.68	279.19	216.51	733.53	785.61	283.58	260.8	461.99	676.42	220.91	279.02	1276.7	1490.94	1455.57	497.07	427.99	274.41	280.13
ARF16.2	447.22	497.83	398.73	568.72	689.31	598.32	343.14	325.75	534.44	641.76	660.43	612.73	420.88	441.7	628.59	723.03	818.23	761.7	690.52	633.84	467.41	439.44	1309.82	1617.57	1467.55	529.45	462.65	873.33	820.23
ARF16.3	706.42	513.17	438.61	742.42	596.72	585.66	418.08	472.9	599.09	352.96	470.11	522.01	759.35	627.8	545.26	631.96	774.97	648.3	973.58	490.09	622.52	428.65	454.44	474.47	434.04	804.4	517.46	911.58	852.45
ARF16.4	599.12	303.13	243.9	534.76	279.93	558.93	365.4	319.7	387.86	287.56	376.49	401.17	231.97	230.94	458.64	334.25	467.65	277.34	1115.84	344.82	706.51	304.61	427.68	513.65	498.97	317.74	225.01	243.77	230.12
ARF16.5	402.6	290.89	273.26	974.11	364.31	273.97	352.11	311.71	316.89	229.54	323.27	333.05	345.81	300.58	210.9	248.1	369.71	339.04	840.68	227.29	408.99	297.15	173.31	289.91	229.22	443.6	379.97	272.21	325.78
ARF16.6	432.76	455.05	365.62	693.5	418.76	488.58	597.4	979.48	476.97	284.54	1162.63	1071.04	1296.48	1181	273.13	414.02	537.68	403.64	896.02	391.22	838.81	951.57	241.74	298.43	279.71	394.79	304.46	604.72	600.62
ARF17.1	466.97	705.32	437.84	414.07	581.56	607.24	415.65	399.66	455.8	429.18	448.3	505.17	381.55	391.21	513.52	486.34	536.11	553.26	607.62	518.47	297.4	389.79	363.58	480.24	419.13	401.05	375.97	353.38	337.04
ARF17.2	486.48	408.86	501.52	514.44	474.58	431.06	416.88	469.28	589.75	391.65	379.17	427.22	416.41	413.04	517.52	521.93	531.25	410.02	632.22	491.98	505.61	458.69	562.04	693.1	687.23	631.81	465.94	436.5	480.11
ARF2.1	906.74	1202.55	1192.91	416.17	1421.31	1644.27	715.66	559.33	776.86	1048.03	964.88	1306.38	1541.4	1467.55	7429.06	5341.94	2153.01	1546.74	431.88	2894.01	991.24	1482.02	10491.9	7809.71	8793.13	1171.99	2207.38	1888.14	2049.29
ARF2.2	711.22	1221.77	1339.12	769.5	1590.05	863.64	526.49	527.66	630.25	1060.88	619.91	609.91	806.67	690.49	4032.27	4952.04	631.24	618.67	861.37	4141.07	899.41	1178.87	5908.66	5842.78	6106.56	2421.92	3935.25	1191.91	1857.7
ARF2.3	876.68	759.74	1035.95	437	1090.53	839.91	560.68	460.36	524.56	518.64	351.13	364.02	748.25	936.47	865.39	676.36	780.45	730.45	489.1	676.79	634.74	1158.59	450.19	469.74	463.99	1143.16	1255.41	1827.49	1565.61
ARF2.4	1156.93	1293.5	1681.25	516.87	1844.69	1511.45	592.84	505.31	497.23	447.55	682.53	590.61	565.65	535.96	836.75	859.09	715.43	666.82	637.27	725.79	897.99	1625.46	492.27	554.96	556.73	1371.18	1789.92	2103.19	1575.12
ARF2.5	645.91	625.63	630.84	814.59	755.34	709.04	498.09	583.19	733.75	650.84	741.37	628.7	643.61	792.73	450.04	531.6	604.41	596.47	1088.93	499.23	667.85	632.72	505.46	466.66	455.79	656.03	694.56	619.37	654.29
ARF2.6	418.87	397.95	408.15	522.49	411.83	574.55	396.43	330.1	554.06	394.77	369.98	337.13	284.46	374.05	249.22	320.9	426.55	390.49	708.92	333.29	498.1	339.45	334.91	299.73	282.61	445.96	458.69	565.48	443.96
ARF3.1	769.11	1117.79	768.42	547.08	1456.23	1116.23	648.96	570.01	595.36	667.1	496.87	399.34	1251.13	1415.85	2784.06	2829.9	1007.91	1200.06	534.38	1378.62	805.23	838.92	4419.13	4117.07	4978.65	1214.1	1322.27	1351.59	1129.73
ARF3.2	660.22	812.36	729.21	573.35	1028.79	1089.31	409.52	467.93	683.57	577.43	594.3	534.66	1083.31	1153.68	2677.02	2541.89	734.72	828.12	538.29	1740.51	926.13	778.48	513.57	666.4	594.58	487.79	492.2	781.51	688.36
ARF4	1437.85	1625.45	2501.31	642.76	2095.6	1391.52	480.28	509.36	861.73	1145.48	643.68	665.52	1215.5	1212.66	2512.92	2502.54	1467.59	1584.75	812.32	2806.39	796.09	1330.94	714.11	838.13	787.13	2102.64	2668.52	2290.9	2053.71
ARF5.1	341.85	379.53	469.85	443.92	439.05	424.18	379.47	352.06	326.23	339.31	233.77	276.32	307.02	286.23	209.32	242.22	464.94	386.42	381.32	262.76	353.47	409.31	207.35	259.97	284.31	421.91	455.23	436.34	490.97
ARF5.2	425.84	518.92	1030.06	554.32	569.02	559.58	367.87	371.75	642.93	657.99	292.91	324.65	343.83	333.47	839.95	632.4	889.05	925.52	667.02	659.74	359.3	671.08	513.12	473	486.89	1453.58	1834.46	1783.31	1742.83
ARF6.1	664.81	768.39	709.62	787.54	996.4	876.59	486.53	416.68	614.85	822.28	992.64	1017.17	1927.36	1473.14	932.27	1136.75	1149.43	750.52	1045.13	904.93	641.57	936.97	1028.34	1381.18	1466.88	664.06	760.63	871.18	1043.37
ARF6.2	1650.91	1533.06	1170	1021.96	2384.91	2149.32	689.17	748.66	1512.08	1708.79	642.47	660.48	1756.53	1892.84	2288.17	2283.69	1690.75	2141.71	1238	1234.77	1178.05	1359.62	1682.24	1684.82	1846.13	2016.96	2619.12	2290.56	1439.36
ARF6.3	1290.61	1794.01	1682.91	641.19	2232.73	1964.9	630.04	503.7	1181.19	1394.31	619.5	646.13	1746.18	1785.03	2656.14	3064.92	1968.8	2643.38	809.91	2044.39	781.26	1249.31	2679.22	3177.47	3441.99	2332.68	3638.04	2801.18	2620.63
ARF6.4	416.39	483.66	350.82	393.43	450.15	496.26	478.14	555.06	405.38	484.09	1586.05	1220.4	831.09	781.46	605.04	531.72	582.4	593.88	393.77	499.31	655.04	656.74	335.75	375.68	412.34	680.7	535.85	481.38	485.13
ARF6.5	383.28	388.05	337.47	257.62	535.33	291.71	342.17	371.85	288.98	368.79	284.58	215.65	488.89	433.04	446.79	489.63	438.57	536.09	258.66	422.62	296.92	340.49	383.56	325.3	354.59	305.3	352.55	313.7	295.58
ARF7.1	360.76	336.98	390.05	307.38	403.44	394.4	403.19	420.31	324.1	398.03	380.44	396.3	314.05	407.13	459.2	462	320.11	410.25	236.84	356.19	440.9	445.29	466.98	436.93	451.56	323.67	424.1	401.96	376.76
ARF7.2	529.65	565.55	1071.28	680.85	644.71	571.05	535.84	416.72	456.33	510.59	386.05	358.94	896.63	1137.57	575.17	469.48	676.67	899.05	755.36	867.6	554.77	703.12	474.32	514.78	524.42	452.41	530.05	606.48	557.88
ARF7.3	512.88	641.54	571.32	428.55	604.33	675.12	398.71	401.92	526.53	591.89	426.69	480.96	358.88	392	741.05	760.52	983	941.29	453.18	711.28	714.48	970.38	999.11	1192.87	1171.81	711.6	735.12	667.72	586.43
ARF7.4	325.23	419.39	462.68	439.93	447.66	439.74	336.31	328.85	463.51	442.37	380.37	376.17	333.56	305.98	573.39	823.06	807.43	731.11	472.62	1317.88	325.02	427.36	481.56	828.64	863.49	566.56	520.84	465.99	550.77
ARF8.1	1151.62	1383.06	1334.51	497.44	1119.92	1106.75	570.18	523.97	621.38	874.94	614.98	589.86	938.13	1104.71	1507.98	1683.67	1401.32	1110.15	519.6	1207.88	832.47	1336.61	1200.96	1245.63	1404.46	568.04	829.08	544.24	588.5
ARF8.2	875.64	692.46	1521	1468.99	1180.93	963.34	1452.89	1188.18	772.61	701.9	844.66	752.95	1264.54	1261.73	1240.65	1286.1	988.53	889.15	2090.51	1418.54	2115.81	2028	855.29	725.82	711.69	1110.35	1033.75	1504.92	1371.95
ARF9.1	742.19	654.26	715.21	1587.46	826.11	1269.53	937.72	1270.41	1124.64	717.36	1112.33	968.01	1108.3	1548.55	2027.82	1805.54	1867.03	1487.66	2580.65	1287.51	1466.95	1584.3	1893.8	2104.95	2154.42	1735.95	1072.02	2037.55	1983.7
ARF9.2	664.51	625.06	937.62	640.19	822.34	776.43	557.84	627.38	721.3	579.17	377.99	392.3	577.75	727.1	2326.39	1995.73	2269.9	2053.05	1533.1	2462.4	714.6	919.24	1177.6	1336.14	1328.86	1331.16	1120.5	1199.55	1608.53
ARF9.3	569.48	562.12	1004.17	447.82	615.57	580.63	402.81	433.61	468.15	501.21	530.16	636.45	394.03	493.92	889.42	686.34	431.95	424.98	485.99	911.91	539.9	989.5	616.6	597.16	654.98	549.74	675.64	774.34	718.69
ARF9.4	997.06	1370.54	2382.67	650.08	1301.56	1372.14	450.17	396.27	620.14	617.01	613.2	544.41	595.24	507.62	2088.69	1908.62	630.37	595.02	738.46	1186.48	632.09	2149.69	786.28	833.03	920.73	2045.64	1828.63	1550.6	2449.85
IAA11	438.94	381.64	325.79	333.68	319.63	304.17	694.83	440.63	410.01	418.71	827.48	1000.41	622.93	533.75	1758.53	1930.72	615.19	583.75	467.54	1385.09	553.92	457.49	4195.54	4864.85	4675.35	423.93	475.76	319.16	389.15
IAA12.1	327.07	342.17	324.69	365.5	269.69	292.34	409.34	381.04	291.54	326.09	317.66	284.77	426.94	363.28	973.28	1050.83	319.9	365.92	506.11	849.92	430.31	337.1	861.35	1236.68	1276.49	424.38	385.27	324.49	370.29
IAA12.2	353.05	491.97	470.88	276.23	444.4	337.92	321.55	383.03	230.26	220.1	288.24	341.01	308.99	266.88	700.46	659.94	363.94	648.94	169.62	590.35	255.68	292.33	943.72	1384.07	1464.48	282.64	378.39	295.95	247.74
IAA15	1057.1	1171.41	1932.48	1024.94	1395.49	1271.3	1543.03	872.79	1085.28	1327.36	708.81	756.94	2599.33	3349.16	5113.78	5647.3	1152.23	1269.37	1309.37	7921.44	1296.27	1535.36	6439.26	6459.75	6470.01	1133.67	1548.83	1127.87	864.91
IAA16.1	584.73	851.52	772.74	636.95	1277.43	670.04	423.24	430.36	862.5	1853.82	471.04	456.7	3019.4	3587.68	5148.84	4272.74	1031.18	1732.28	803.11	4156.26	404.79	719.05	3066.51	5654.16	5723.1	1004.68	1176.84	821.77	655.8
IAA16.2	383.03	631.4	495.46	416.97	523.84	506.69	416.52	353.36	1794.48	2273.1	814.78	710.97	1385.1	833.52	1146.08	1929.02	1794	1796.58	433.31	1648.08	461.79	852.53	1225.18	3335.73	3517.62	459.43	692.48	494.29	507.25
IAA16.3	776.3	1291.83	438.82	425.3	2624.73	1513.99	401.11	427.26	1363.56	1810.87	1403.09	1440.86	2561.25	1220.28	258.86	238.05	689.3	493.46	402.18	257.58	532.56	518.24	223.5	211.76	255.29	2662.75	2530.61	1524.94	1793.34
IAA16.4	481.59	445.43	692.76	466.9	565.79	442.81	385.35	374.75	1652.07	2610.92	344.79	318.27	396.61	388.49	312.73	429.12	416.19	346.94	964.77	670.84	408.06	488.01	491.37	406.68	413.04	1178.71	1639.06	635.31	610.26
IAA19.1	374.86	382.6	442.72	333.27	478.78	312.62	425.67	482.41	340.39	664.15	384.41	307.97	1178.06	625.52	620.87	786.31	405.86	409.99	223.72	472.73	406.9	478.87	337.53	632.46	623.08	295.11	318.94	320.7	235.46
IAA19.2	295.89	453.72	2333.56	373.81	2734.73	392.44	321.37	298.75	707.23	900.97	393.37	288.56	2204.01	954.62	7568.29	2020.65	669.58	501.04	360.5	1438.77	268.29	454.39	15369.4	3736.32	3484.53	349.55	3548.37	341.47	399.31
IAA19.3	259.62	276.23	337.43	287.33	297.87	236.61	341.21	325.5	247.54	227.44	285.11	247.89	284.01	285.93	149.3	180.18	239.34	215.14	228.48	302.22	373.52	284.03	131.5	127.15	154.55	281.88	307.79	217.05	219.52
IAA20.1	529	387.88	458.61	695.37	407.9	419.17	440.55	493.2	421.18	398.54	702.18	723.76	600.12	524.52	992.25	1170.11	457.14	469.38	1835.6	925.7	610.71	544.12	385.65	357.73	345.97	518.64	416.18	589.15	584.21
IAA20.2	315.31	331.03	359.47	426.31	276.04	293.15	383.89	379.12	363.29	349.42	296.27	321.51	673.88	462.84	2719.18	1780.33	411.05	678.4	449.47	1371.89	534.85	388.42	3044.85	3591.48	3374.73	410.18	416.43	441.96	357.41
IAA26.1	389.69	852.36	793.13	281.07	722.43	341.63	373.43	352.69	279.92	297.22	286.4	333.34	243.07	251.03	1111.36	1381.8	275.63	367.27	220.34	919.19	358.41	500.23	597.12	795.49	887.13	286.74	509.03	240.75	243.1
IAA26.2	1096.51	1493.76	1653.99	826.44	2097.31	1663.46	457.85	362.94	1050.09	1347.76	606.59	643.12	900.78	813.83	2595.86	3536.24	1312.68	1046.73	545.81	2306.96	963.19	1259.4	2109.69	2177.83	2224.97	1392.58	1594.34	1593.79	1480.53
IAA27.1	675.27	938.08	1016.32	445.54	839.15	756.5	348.39	373.43	654.2	713.96	478.46	500.58	464.4	552.71	1271.09	1324.11	570.03	687.35	621.15	1021.98	613.86	823.15	1073.97	1620.23	1580.68	1200.15	1474.93	994.61	821.16
IAA27.2	2844.76	3017.98	4336.01	2446.57	4166.14	4085.11	995.67	1003.92	2347.35	2443.12	1262.27	1203.28	5057.82	4134.06	3912.66	6695.69	2670.73	2671.22	1999.93	8167.32	2434.13	3611.96	5176.94	4878.59	4572.51	2840.12	4073.09	2853.69	3378.94
IAA27.3	2742.33	2500.22	1661.69	503.04	1558.78	1469.51	514.92	417.18	1277.5	1460.04	857.08	1165.54	1613.25	1702.45	13660.6	11125.9	1250.94	1708.46	1037.09	6388.19	581.87	1681.55	3155.75	2748.99	2828.52	1468.97	2177.98	1414.19	1275.41
IAA28.1	360.28	371.12	438.16	448.24	460.19	372.6	316.29	364.64	276.95	332.49	292.82	271.63	221.2	215.2	273.21	303.33	300.09	356.78	339.66	360.08	399.71	309.05	401.56	498.49	529.51	415.6	408.47	298.94	267.97
IAA28.2	299.98	306.52	594.66	368.08	776.06	447.24	348.88	353.88	275.14	320.7	268.49	255.52	242.59	246.07	598.46	491.18	250.31	334.13	201.58	511.92	320.72	298.36	257.39	300.11	290.78	404.8	452.8	231.49	232.06
IAA29.1	371.24	405.06	360.98	319.91	550.73	417.51	401.18	349.25	460.49	764.85	369.9	369.25	445.36	321.91	1199.66	1237.1	303.4	512.63	285.93	991.54	483.53	451.42	3573.37	4720.96	4473.14	392.21	642.22	400.58	336.04
IAA29.2	441.05	584.43	578.81	452.84	477.2	433.9	429.28	575.6	513.04	719.39	628.27	667.81	661.83	625.44	429.04	668.87	449.24	455.95	302.27	708.88	357.9	427.88	646.53	730.11	750.7	1305.34	1237.91	567.31	466.29
IAA29.3	351.54	332.69	314.27	336.22	357.03	316.97	616.05	775.48	378.12	353.65	985.66	925.95	1224.98	1119.09	1348.73	1327.97	368.21	331.95	630.78	1107.18	436.07	515.05	4639.45	5544.36	5495	1690.82	1585.47	666.46	674.88
IAA3.1	425.87	531.65	463.71	381.55	498.64	501.11	387.31	424.76	1180.59	1294.24	407.57	355.96	1658.75	1181.04	1495.69	1608.38	840.43	746.26	373.87	1193.86	439.44	478.75	541.29	864.62	924.68	299.05	312.94	301.09	315.32
IAA3.2	764.9	832.49	797.36	1055.94	1393.31	1146.1	778.75	652.84	4007.22	4678.76	1353.14	1214.8	5613.13	10155.4	2405.59	2167.22	2930.46	4022.27	2035.3	1944.87	1123.7	846.12	817.79	1155.53	1109.99	618.64	707.02	1059.94	1012.35
IAA3.3	466.74	438.17	459.33	282.24	363.32	316.05	370.05	371.45	425.34	514.14	455.59	484.93	535.27	352.81	776.77	792.15	223.38	243.8	283.38	465.16	360.9	316.77	732.59	524.44	527.92	280.82	407.13	238.77	232.61
IAA3.4	273.38	316.16	324.84	303.22	264.27	282.81	382.29	380.75	277.13	270.39	262.22	246.89	280	240.54	156.62	162.3	246.25	231.27	213.51	184.13	384.8	269.58	195.89	242.59	259.72	384.88	338.55	816.86	1017.97
IAA3.5	805.71	929.6	3386.95	1478.93	883.95	764.34	610.65	481.51	919.92	1395.44	1453.42	1541.38	2983.23	2084.67	2404.81	1734.8	883.16	827.3	2275.57	4846.94	2014.05	2523.49	696.2	677.93	692.41	967.96	1256.88	763.04	1027.69
IAA3.6	326.61	365.77	598.26	594.41	280.68	608.27	469.43	390.25	532.72	576.03	373.47	348.58	786.32	473.6	2261.23	2246.37	441.31	577.35	732.52	3744.58	453.41	418	445.64	531.82	483.51	422.05	372.22	503.9	435.72
IAA33.1	749.7	1184.77	326.69	280.6	726.8	602.56	352.56	276.92	300	326.53	232.91	277.58	227.33	250.08	157.58	154.09	225.39	256.26	219.66	225.41	297.63	377.05	179.86	177.06	168.17	270.84	353.83	247	271.16
IAA33.2	352.77	424.86	835.79	663.68	527.28	551.28	375.08	357.25	455.19	360.53	328.6	291.2	250.43	315.21	642.24	845.23	304.18	270.93	636.98	1168.83	364.2	370.8	688.07	428.49	417.71	702.27	581.14	344.5	273.92
IAA34	423.26	339.23	401.42	538.1	331.1	351.12	345.69	509.18	916.7	959.69	542.69	482.9	490.9	463.64	319.61	351.36	366.16	330.15	582.39	356.75	448.57	418.21	200.17	239.29	242.4	411.2	286.9	529.54	528.51
IAA7.1	327.98	440.91	835.97	259.03	580.62	333.65	387.31	286.46	912.93	2206.75	563.42	609.74	1243.04	518.17	662.61	717.29	239.41	245.78	201.79	630.03	388.55	851.72	240.03	292.04	283.68	268.99	283.42	277.16	309.12
IAA7.2	296.12	362.48	527.03	378.77	871.57	452.65	342.68	342.26	2222.95	2843.71	434.1	507.22	4332.79	1233.84	243.91	211.93	298.06	280.77	409.9	347.63	353.46	586.31	299.1	235.54	224.9	306.16	345.46	311.27	331.3
IAA9	5752.66	7640.63	6675.47	841.23	10636.6	10727	1846.88	842.35	9317.66	9569.45	798.26	983.45	9059.53	6675.49	17581.7	19405.7	8231.83	7627.71	913	11240	1603.63	5217.93	19391.4	17380.7	19526.4	5300.37	7324.4	5307.51	4896.95
ARF3.3	ND	ND	ND	ND	ND	ND	ND	ND	ND	ND	ND	ND	ND	ND	ND	ND	ND	ND	ND	ND	ND	ND	ND	ND	ND	ND	ND	ND	ND
Neg. Control	577	500	694	869	687	748	793	851	678	640	926	871	920	884	750	718	669	623	1166	807	927	697	722	586	655	684	672	791	757
